# Supplementary material for: Two new Lactarius species from Laos (Basidiomycota, Russulales)
Source: MycoKeys. 2026 May 8;132:1–24. doi: 10.3897/mycokeys.132.186093 (PMC13179508; doi:10.3897/mycokeys.132.186093)
Supplement: XML Treatment for Lactarius megaplinthogalus [file mycokeys.132.186093-treatment1.xml]

<!DOCTYPE tp:taxon-treatment
  PUBLIC "-//TaxonX//DTD Taxonomic Treatment Publishing DTD v0 20100105//EN" "tax-treatment-NSO.dtd">
<tp:taxon-treatment xmlns:tp="http://www.plazi.org/taxpub"><tp:treatment-meta><kwd-group><label>Taxon classification</label><kwd>
                <named-content content-type="kingdom">Fungi</named-content>
              </kwd><kwd>
                <named-content content-type="order">Russulales</named-content>
              </kwd><kwd>
                <named-content content-type="family">Russulaceae</named-content>
              </kwd></kwd-group><mixed-citation publication-type="journal"><person-group><name><surname>Verbeken</surname><given-names>Annemieke</given-names></name><name><surname>Pedersen</surname><given-names>Ole S.</given-names></name><name><surname>Taylor</surname><given-names>Andy F. S.</given-names></name><name><surname>Nuytinck</surname><given-names>Jorinde</given-names></name></person-group><article-title>Two new <italic><tp:taxon-name><tp:taxon-name-part taxon-name-part-type="genus" reg="Lactarius">Lactarius</tp:taxon-name-part></tp:taxon-name></italic> species from Laos (<italic><tp:taxon-name><tp:taxon-name-part taxon-name-part-type="phylum" reg="Basidiomycota">Basidiomycota</tp:taxon-name-part></tp:taxon-name></italic>, <italic><tp:taxon-name><tp:taxon-name-part taxon-name-part-type="order" reg="Russulales">Russulales</tp:taxon-name-part></tp:taxon-name></italic>)</article-title><source>MycoKeys</source><day>08</day><month>05</month><year>2026</year><volume>132</volume><fpage>1</fpage><lpage>24</lpage><pub-id pub-id-type="doi">10.3897/mycokeys.132.186093</pub-id></mixed-citation></tp:treatment-meta><tp:nomenclature><tp:taxon-name><object-id xmlns:xlink="http://www.w3.org/1999/xlink" content-type="arpha" xlink:type="simple">6DE1D1C4-D062-5272-AED9-92D126C4C0D6</object-id>
                    		<tp:taxon-name-part taxon-name-part-type="genus" reg="Lactarius">Lactarius</tp:taxon-name-part> <tp:taxon-name-part taxon-name-part-type="species" reg="megaplinthogalus">megaplinthogalus</tp:taxon-name-part>
                    	
                    		<object-id xmlns:xlink="http://www.w3.org/1999/xlink" content-type="mycobank" xlink:type="simple">MB862083</object-id>
                    	</tp:taxon-name><tp:taxon-authority>Verbeken &amp; Nuytinck</tp:taxon-authority><tp:taxon-status xmlns:xlink="http://www.w3.org/1999/xlink" xlink:type="simple">sp. nov.</tp:taxon-status><xref ref-type="fig" rid="F1">Figs 1</xref><xref ref-type="fig" rid="F2">, 2</xref><xref ref-type="fig" rid="F3">, 3</xref></tp:nomenclature><tp:treatment-sec sec-type="Diagnosis"><title>Diagnosis.</title><p>Pileus 65–110 mm diam., slightly depressed to infundibuliform, brown to blackish brown; surface soft and wrinkled. Lamellae very distant. Context first white, then turning pink, later greyish. Latex white, abundant, remarkably sticky, staining the gills pinkish, then blackish. Spores globose to subglobose, 8.7–9.7–10.7 × 8.1–8.9–9.7 µm; ornamentation composed of very irregular and interrupted ridges, locally acute and 1 to 1.8 µm high, forming an irregular and incomplete reticulum. Pleuropseudocystidia very abundant. True pleurocystidia absent. Pileipellis a trichopalisade to palisade, with terminal cells sometimes irregularly clavate, sometimes rather slender, with dark intercellular pigmentation in the upper layers.</p></tp:treatment-sec><tp:treatment-sec sec-type="Typus"><title>Typus.</title><p>Lao PDR - Xieng Khouang Province, Pek District, Man Xom-Suea village, in mixed forest with <italic><tp:taxon-name><tp:taxon-name-part taxon-name-part-type="family" reg="Fagaceae">Fagaceae</tp:taxon-name-part></tp:taxon-name></italic> and <italic><tp:taxon-name><tp:taxon-name-part taxon-name-part-type="genus" reg="Pinus">Pinus</tp:taxon-name-part> <tp:taxon-name-part taxon-name-part-type="species" reg="kesiya">kesiya</tp:taxon-name-part></tp:taxon-name></italic>, 14 May 2015, Verbeken 15-108, HNL500819 (holotypus <abbrev xmlns:xlink="http://www.w3.org/1999/xlink" xlink:title="National Herbarium of Laos" xlink:type="simple">HNL</abbrev>, isotypus <abbrev xmlns:xlink="http://www.w3.org/1999/xlink" xlink:title="Herbarium Universitatis Gandavensis partim Mycology" xlink:type="simple">GENT</abbrev>).</p></tp:treatment-sec><tp:treatment-sec sec-type="Etymology"><title>Etymology.</title><p>referring to the stout and large fruitbodies which are outstanding in <italic><tp:taxon-name><tp:taxon-name-part taxon-name-part-type="genus" reg="Lactarius">L.</tp:taxon-name-part></tp:taxon-name></italic> subgenus <italic><tp:taxon-name><tp:taxon-name-part taxon-name-part-type="genus" reg="Lactarius"/><tp:taxon-name-part taxon-name-part-type="subgenus" reg="Plinthogalus">Plinthogalus</tp:taxon-name-part></tp:taxon-name></italic>.</p></tp:treatment-sec><tp:treatment-sec sec-type="Description"><title>Description.</title><p><bold>Basidiocarps</bold> (Fig. <xref ref-type="fig" rid="F1">1a</xref>) epigeous, agaricoid, stout and firm. <bold>Pileus</bold> 65–110 mm diam., applanate and slightly depressed in center to broadly infundibuliform, with margin bent downwards; surface soft, dry, very wrinkled, radially wrinkled in the center, concentrically wrinkled in outer half, very dark brown, blackish brown, raw umber to coffee brown (5F7-8), in some specimens unicolorous, in other specimens locally with pale brown to whitish spots. <bold>Stipe</bold> 45–85 × 10–24 mm, cylindrical and regular, a bit narrower at the base; surface soft, dry, with some slight longitudinal wrinkles especially near the base, with the same greyish-brownish tinges as the pileus but much paler (5DE3-4) to almost whitish in older specimens. <bold>Lamellae</bold> narrowly adnexed, very distant (23 to 29 L/half a pileus, 3 L/cm) with abundant lamellulae in a regular short-long-short pattern, up to 15 mm broad, pale yellow to greyish yellow (4AB3-4), but almost whitish where they touch the stipe. <bold>Context</bold> thick and firm in the pileus, but thin in the outer part, solid and rather firm to compressible in the stipe, white, then changing to pink (7AB3), especially in the pileus and stipe context, later greyish, dark greyish to blackish brown, especially under the pileus and stipe surface; smell like paint; taste first agreeable and nut-like, then very acrid, and disagreeable, astringent. <bold>Latex</bold> white, abundant, remarkably sticky, staining the gills pinkish, then blackish. <bold>Spore-print</bold> cream-colored.</p><fig id="F1" position="float" orientation="portrait"><object-id xmlns:xlink="http://www.w3.org/1999/xlink" content-type="doi" xlink:type="simple">10.3897/mycokeys.132.186093.figure1</object-id><object-id xmlns:xlink="http://www.w3.org/1999/xlink" content-type="arpha" xlink:type="simple">8AEB80B1-1BA6-503B-9755-96BEE4C3D1D0</object-id><label>Figure 1.</label><caption><p><italic><tp:taxon-name><tp:taxon-name-part taxon-name-part-type="genus" reg="Lactarius">Lactarius</tp:taxon-name-part> <tp:taxon-name-part taxon-name-part-type="species" reg="megaplinthogalus">megaplinthogalus</tp:taxon-name-part></tp:taxon-name></italic> (Verbeken 15-108). <bold>a</bold>. Basidiocarps; <bold>b</bold>. Basidiospores; <bold>c</bold>. Basidia.</p></caption><graphic xmlns:xlink="http://www.w3.org/1999/xlink" xlink:href="mycokeys-132-001-g001.jpg" id="oo_1630547.jpg" position="float" orientation="portrait" xlink:type="simple"><uri content-type="original_file" xlink:type="simple">https://binary.pensoft.net/fig/1630547</uri></graphic></fig><p><bold>Spores</bold> (Fig. <xref ref-type="fig" rid="F1">1b</xref>) globose to subglobose, 8.7–9.7–10.7 × 8.1–8.9–9.7 µm (n = 20, Q = 1.01–1.08–1.20); ornamentation amyloid, composed of very irregular and interrupted ridges, locally acute and 1 to 1.8 µm high, forming an irregular and incomplete reticulum; abundant isolated and irregular warts present: plage distally to totally amyloid. <bold>Basidia</bold> (Fig. <xref ref-type="fig" rid="F1">1c</xref>) subclavate, 50–75 × 10–17 µm, often remarkably thick-walled, sometimes only locally, sometimes over the whole length; sterigmata rather large and thick, up to 13 µm long; content guttulate. <bold>Pleuropseudocystidia</bold> (Fig. <xref ref-type="fig" rid="F2">2c</xref>) very abundant, sometimes emergent, often branching near the top, rather plump, stout and irregular, up to 10 µm diam. <bold>True pleurocystidia</bold> absent. <bold>Hymenophoral trama</bold> filled with lactifers of all diameters, very densely interwoven and branching, mixed with some normal generative hyphae; sphaerocytes absent. <bold>Lamellar edge</bold> completely sterile, composed of marginal cells (Fig. <xref ref-type="fig" rid="F2">2a</xref>), 10–20 × 7–12 µm, clavate to fusiform; cheilopseudocystidia (Fig. <xref ref-type="fig" rid="F2">2b</xref>) also present. <bold>Pileipellis</bold> (Fig. <xref ref-type="fig" rid="F2">2d</xref>) a trichopalisade to palisade, 60 to 100 µm thick; terminal cells 10–30 × 5–15 µm, sometimes irregularly clavate, sometimes rather slender, with dark intercellular pigmentation in the upper layers.</p><fig id="F2" position="float" orientation="portrait"><object-id xmlns:xlink="http://www.w3.org/1999/xlink" content-type="doi" xlink:type="simple">10.3897/mycokeys.132.186093.figure2</object-id><object-id xmlns:xlink="http://www.w3.org/1999/xlink" content-type="arpha" xlink:type="simple">38B994BC-9A64-5C49-A440-409F2B1DAFC7</object-id><label>Figure 2.</label><caption><p><italic><tp:taxon-name><tp:taxon-name-part taxon-name-part-type="genus" reg="Lactarius">Lactarius</tp:taxon-name-part> <tp:taxon-name-part taxon-name-part-type="species" reg="megaplinthogalus">megaplinthogalus</tp:taxon-name-part></tp:taxon-name></italic> (Verbeken 15-108). <bold>a</bold>. Marginal cells; <bold>b</bold>. Cheilopseudocystidia; <bold>c</bold>. Pleuropseudocystidia; <bold>d</bold>. Pileipellis halfway through the pileus – radial section.</p></caption><graphic xmlns:xlink="http://www.w3.org/1999/xlink" xlink:href="mycokeys-132-001-g002.jpg" id="oo_1630548.jpg" position="float" orientation="portrait" xlink:type="simple"><uri content-type="original_file" xlink:type="simple">https://binary.pensoft.net/fig/1630548</uri></graphic></fig><fig id="F3" position="float" orientation="portrait"><object-id xmlns:xlink="http://www.w3.org/1999/xlink" content-type="doi" xlink:type="simple">10.3897/mycokeys.132.186093.figure3</object-id><object-id xmlns:xlink="http://www.w3.org/1999/xlink" content-type="arpha" xlink:type="simple">3AE8A4C1-3F91-581E-922A-5950438EE198</object-id><label>Figure 3.</label><caption><p><italic><tp:taxon-name><tp:taxon-name-part taxon-name-part-type="genus" reg="Lactarius">Lactarius</tp:taxon-name-part> <tp:taxon-name-part taxon-name-part-type="species" reg="megaplinthogalus">megaplinthogalus</tp:taxon-name-part></tp:taxon-name></italic> (Verbeken 15-108).</p></caption><graphic xmlns:xlink="http://www.w3.org/1999/xlink" xlink:href="mycokeys-132-001-g003.jpg" id="oo_1630550.jpg" position="float" orientation="portrait" xlink:type="simple"><uri content-type="original_file" xlink:type="simple">https://binary.pensoft.net/fig/1630550</uri></graphic></fig></tp:treatment-sec><tp:treatment-sec sec-type="Supplementary study material"><title>Supplementary study material.</title><p>Lao PDR • Xieng Khouang Province, Pek District, Man Xom-Suea village; in mixed forest with <italic><tp:taxon-name><tp:taxon-name-part taxon-name-part-type="family" reg="Fagaceae">Fagaceae</tp:taxon-name-part></tp:taxon-name></italic> and <italic><tp:taxon-name><tp:taxon-name-part taxon-name-part-type="genus" reg="Pinus">Pinus</tp:taxon-name-part> <tp:taxon-name-part taxon-name-part-type="species" reg="kesiya">kesiya</tp:taxon-name-part></tp:taxon-name></italic>; 14<sup>th</sup> May 2015; Verbeken 15-111 (HNL500822). • Xiang Khouang province, Phaxay district, Hai village, <named-content xmlns:xlink="http://www.w3.org/1999/xlink" content-type="dwc:verbatimCoordinates" xlink:type="simple">19°16.00'N, 103°08.25'E</named-content> (DDM), ca 1200 m.a.s.l.; in mixed forest with <italic><tp:taxon-name><tp:taxon-name-part taxon-name-part-type="genus" reg="Quercus">Quercus</tp:taxon-name-part></tp:taxon-name></italic> spp., <italic><tp:taxon-name><tp:taxon-name-part taxon-name-part-type="genus" reg="Castanea">Castanea</tp:taxon-name-part></tp:taxon-name></italic> spp., <italic><tp:taxon-name><tp:taxon-name-part taxon-name-part-type="genus" reg="Lithocarpus">Lithocarpus</tp:taxon-name-part></tp:taxon-name></italic> spp., and <italic><tp:taxon-name><tp:taxon-name-part taxon-name-part-type="genus" reg="Pinus">Pinus</tp:taxon-name-part> <tp:taxon-name-part taxon-name-part-type="species" reg="kesiya">kesiya</tp:taxon-name-part></tp:taxon-name></italic>; 30 May 2012; Pedersen OSP20120530–004 (HNL500350).</p></tp:treatment-sec></tp:taxon-treatment>
