# Supplementary material for: Two new Lactarius species from Laos (Basidiomycota, Russulales)
Source: MycoKeys. 2026 May 8;132:1–24. doi: 10.3897/mycokeys.132.186093 (PMC13179508; doi:10.3897/mycokeys.132.186093)
Supplement: XML Treatment for Lactarius rosascens [file mycokeys.132.186093-treatment2.xml]

<!DOCTYPE tp:taxon-treatment
  PUBLIC "-//TaxonX//DTD Taxonomic Treatment Publishing DTD v0 20100105//EN" "tax-treatment-NSO.dtd">
<tp:taxon-treatment xmlns:tp="http://www.plazi.org/taxpub"><tp:treatment-meta><kwd-group><label>Taxon classification</label><kwd>
                <named-content content-type="kingdom">Fungi</named-content>
              </kwd><kwd>
                <named-content content-type="order">Russulales</named-content>
              </kwd><kwd>
                <named-content content-type="family">Russulaceae</named-content>
              </kwd></kwd-group><mixed-citation publication-type="journal"><person-group><name><surname>Verbeken</surname><given-names>Annemieke</given-names></name><name><surname>Pedersen</surname><given-names>Ole S.</given-names></name><name><surname>Taylor</surname><given-names>Andy F. S.</given-names></name><name><surname>Nuytinck</surname><given-names>Jorinde</given-names></name></person-group><article-title>Two new <italic><tp:taxon-name><tp:taxon-name-part taxon-name-part-type="genus" reg="Lactarius">Lactarius</tp:taxon-name-part></tp:taxon-name></italic> species from Laos (<italic><tp:taxon-name><tp:taxon-name-part taxon-name-part-type="phylum" reg="Basidiomycota">Basidiomycota</tp:taxon-name-part></tp:taxon-name></italic>, <italic><tp:taxon-name><tp:taxon-name-part taxon-name-part-type="order" reg="Russulales">Russulales</tp:taxon-name-part></tp:taxon-name></italic>)</article-title><source>MycoKeys</source><day>08</day><month>05</month><year>2026</year><volume>132</volume><fpage>1</fpage><lpage>24</lpage><pub-id pub-id-type="doi">10.3897/mycokeys.132.186093</pub-id></mixed-citation></tp:treatment-meta><tp:nomenclature><tp:taxon-name><object-id xmlns:xlink="http://www.w3.org/1999/xlink" content-type="arpha" xlink:type="simple">737CA43A-3D90-52FE-AB8F-8E4BE909582B</object-id>
                    		<tp:taxon-name-part taxon-name-part-type="genus" reg="Lactarius">Lactarius</tp:taxon-name-part> <tp:taxon-name-part taxon-name-part-type="species" reg="rosascens">rosascens</tp:taxon-name-part>
                    	
                    		<object-id xmlns:xlink="http://www.w3.org/1999/xlink" content-type="mycobank" xlink:type="simple">MB862084</object-id>
                    	</tp:taxon-name><tp:taxon-authority>Verbeken &amp; Nuytinck</tp:taxon-authority><tp:taxon-status xmlns:xlink="http://www.w3.org/1999/xlink" xlink:type="simple">sp. nov.</tp:taxon-status><xref ref-type="fig" rid="F4">Figs 4</xref><xref ref-type="fig" rid="F5">, 5</xref><xref ref-type="fig" rid="F6">, 6</xref><xref ref-type="fig" rid="F7">, 7</xref></tp:nomenclature><tp:treatment-sec sec-type="Diagnosis"><title>Diagnosis.</title><p>Pileus 40–60 mm diam.; surface sticky and shiny, not slimy, yellow to honey color with darker scrobicules that form vague zones. Lamellae originally whitish, pale flesh-colored, but very soon bright pink to dark wine red by the latex. Context white, changing to pink, locally wine red to very dark; taste acrid. Latex changing to pink and wine-red. Spores subglobose to broadly ellipsoid, on average 6.5–6.8 × 5.8–6.0 µm; ornamentation with rounded ridges, up to 0.5 µm high, forming an incomplete reticulum. Pleuromacrocystidia very abundant. Pleuropseudocystidia moderately abundant. Lamellar edge fertile, with a mixture of basidia, macrocystidia, pseudocystidia and marginal cells. Pileipellis a trichoderm.</p></tp:treatment-sec><tp:treatment-sec sec-type="Typus"><title>Typus.</title><p>Lao PDR • Xieng Khouang Province, Pek District, Dong Village, <named-content xmlns:xlink="http://www.w3.org/1999/xlink" content-type="dwc:verbatimCoordinates" xlink:type="simple">19°29.62'N, 103°16.14'E</named-content> DDM, ca 1130 m.a.s.l., in mixed forest with <italic><tp:taxon-name><tp:taxon-name-part taxon-name-part-type="family" reg="Fagaceae">Fagaceae</tp:taxon-name-part></tp:taxon-name></italic> and <italic><tp:taxon-name><tp:taxon-name-part taxon-name-part-type="genus" reg="Pinus">Pinus</tp:taxon-name-part></tp:taxon-name></italic>, 10 May 2015, Verbeken 15-019, HNL500714 (holotypus <abbrev xmlns:xlink="http://www.w3.org/1999/xlink" xlink:title="National Herbarium of Laos" xlink:type="simple">HNL</abbrev>, isotypus <abbrev xmlns:xlink="http://www.w3.org/1999/xlink" xlink:title="Herbarium Universitatis Gandavensis partim Mycology" xlink:type="simple">GENT</abbrev>).</p></tp:treatment-sec><tp:treatment-sec sec-type="Etymology"><title>Etymology.</title><p>referring to turning pink.</p></tp:treatment-sec><tp:treatment-sec sec-type="Description"><title>Description.</title><p><bold>Basidiocarps</bold> (Fig. <xref ref-type="fig" rid="F4">4a</xref>) epigeous, agaricoid, moderately large. <bold>Pileus</bold> 40–60 mm diam., applanate and slightly depressed in center, rather irregular, with margin a bit wavy and locally fissured; surface sticky and shiny, not slimy, yellow to honey color, butter yellow (4A5), yellowish orange (4A7), pale orange (5A3) to light orange (5A4-5, pale yellow (3A3) near margin, not really concolorous, locally more yellowish than orange with darker scrobicules that form vague zones. <bold>Stipe</bold> 20–30 × 8–17 mm, shortly cylindric, tapering downwards, dry, scrobiculate, off-white to yellowish (2A2, 3A2), but also stained dirty and with some pinkish shade (7A3-4). <bold>Lamellae</bold> adnexed to slightly decurrent and with a remarkable almost fluorescent pinkish zone where they reach the stipe, rather dense (14 L+l/cm), with abundant lamellulae of different lengths, originally whitish, pale flesh-colored, but very soon bright pink, pastel red to greyish red (7AB3-4) to dark wine red and even reddish brown (up to 8EF5) by the latex, with in this wine reddish color also a touch of darker violet, but overall strikingly pink to bordeaux. <bold>Context</bold> not very firm (but strongly affected by fungivorous insects in all specimens), white, changing to pink, locally wine red (7AB3-4) to very dark (8EF5) where eaten; smell not particular; taste acrid. <bold>Latex</bold> abundant, white, changing to pink and wine-red, staining the lamellae very dark and intense. <bold>Spore-print</bold> not observed.</p><fig id="F4" position="float" orientation="portrait"><object-id xmlns:xlink="http://www.w3.org/1999/xlink" content-type="doi" xlink:type="simple">10.3897/mycokeys.132.186093.figure4</object-id><object-id xmlns:xlink="http://www.w3.org/1999/xlink" content-type="arpha" xlink:type="simple">55380EFC-CE1D-5101-B241-67C1269702CA</object-id><label>Figure 4.</label><caption><p><italic><tp:taxon-name><tp:taxon-name-part taxon-name-part-type="genus" reg="Lactarius">Lactarius</tp:taxon-name-part> <tp:taxon-name-part taxon-name-part-type="species" reg="rosascens">rosascens</tp:taxon-name-part></tp:taxon-name></italic> (Verbeken 15-019). <bold>a</bold>. Basidiocarps; <bold>b</bold>. Basidiospores; <bold>c</bold>. Basidia; <bold>d</bold>. Pleuropseudocystidia; <bold>e</bold>. Pleuromacrocystidia.</p></caption><graphic xmlns:xlink="http://www.w3.org/1999/xlink" xlink:href="mycokeys-132-001-g004.jpg" id="oo_1630551.jpg" position="float" orientation="portrait" xlink:type="simple"><uri content-type="original_file" xlink:type="simple">https://binary.pensoft.net/fig/1630551</uri></graphic></fig><p><bold>Spores</bold> (Fig. <xref ref-type="fig" rid="F4">4b</xref>) subglobose to broadly ellipsoid, 5.8–6.5–6.8–7.5 × 5.1–5.8–6.0–6.5 µm (n = 40, Q = 1.04–1.13–1.14–1.23); ornamentation amyloid, composed of rounded ridges, up to 0.5 µm high, often interrupted, forming an incomplete reticulum, some short ridges and irregular warts present; plage distally amyloid. <bold>Basidia</bold> (Fig. <xref ref-type="fig" rid="F4">4c</xref>, <xref ref-type="fig" rid="F5">5a</xref>) subclavate to almost cylindric, 35–45(50) × 8–10 µm, 4-spored, sometimes 3-spored; sterigmata up to 8 µm, sometimes 10 µm long. <bold>Pleuromacrocystidia</bold> (Fig. <xref ref-type="fig" rid="F4">4e</xref>, <xref ref-type="fig" rid="F5">5a</xref>) very abundant, emergent, 60–100 × 8–13 µm, thin-walled, fusiform, with tapering, sometimes very long, apex; apex sometimes slightly moniliform or bifurcate; content needle-like. <bold>Pleuropseudocystidia</bold> (Fig. <xref ref-type="fig" rid="F4">4d</xref>) moderately abundant but less common than macrocystidia, slightly emergent, narrow, 3–4 µm diam., cylindric to irregular; content opaque. <bold>Lamellar edge</bold> fertile, with a mixture of basidia (Fig. <xref ref-type="fig" rid="F5">5c</xref>), macrocystidia (Fig. <xref ref-type="fig" rid="F5">5d</xref>), pseudocystidia (Fig. <xref ref-type="fig" rid="F5">5e</xref>) and marginal cells (Fig. <xref ref-type="fig" rid="F5">5b</xref>); basidia present, shorter than the basidia at the sides of the lamella, up to 30–35 × 8–10 µm; cheilomacrocystidia abundant, 40–65 × 8–12 µm, fusiform with tapering and often irregular apex, sometimes remarkably septate, thin-walled, with needle-like content; cheilopseudocystidia abundant, narrow, rather irregular and twisting, with opaque content; marginal cells hyaline, thin-walled, 10–30 × 6–10 µm, shortly-septate, with terminal part subcylindric, subclavate, or very irregular, sometimes even branching. <bold>Pileipellis</bold> a trichoderm (Fig. <xref ref-type="fig" rid="F6">6a</xref>); subpellis a 40–60 µm thick layer of periclinally arranged hyphae; suprapellis up to 80 µm thick, composed of anticlinally arranged hyphae: terminal elements 30–40 × 2–4 µm, regularly to slightly irregularly cylindric, with rounded apex, thin-walled.</p><fig id="F5" position="float" orientation="portrait"><object-id xmlns:xlink="http://www.w3.org/1999/xlink" content-type="doi" xlink:type="simple">10.3897/mycokeys.132.186093.figure5</object-id><object-id xmlns:xlink="http://www.w3.org/1999/xlink" content-type="arpha" xlink:type="simple">30BA86B3-79A7-555B-B84C-BB25766856A7</object-id><label>Figure 5.</label><caption><p><italic><tp:taxon-name><tp:taxon-name-part taxon-name-part-type="genus" reg="Lactarius">Lactarius</tp:taxon-name-part> <tp:taxon-name-part taxon-name-part-type="species" reg="rosascens">rosascens</tp:taxon-name-part></tp:taxon-name></italic> (Verbeken 15-019). <bold>a</bold>. Hymenium; <bold>b</bold>. Marginal cells; <bold>c</bold>. Basidia at lamella edge; <bold>d</bold>. Cheilomacrocystidia; <bold>e</bold>. Cheilopseudocystidia.</p></caption><graphic xmlns:xlink="http://www.w3.org/1999/xlink" xlink:href="mycokeys-132-001-g005.jpg" id="oo_1630552.jpg" position="float" orientation="portrait" xlink:type="simple"><uri content-type="original_file" xlink:type="simple">https://binary.pensoft.net/fig/1630552</uri></graphic></fig><fig id="F6" position="float" orientation="portrait"><object-id xmlns:xlink="http://www.w3.org/1999/xlink" content-type="doi" xlink:type="simple">10.3897/mycokeys.132.186093.figure6</object-id><object-id xmlns:xlink="http://www.w3.org/1999/xlink" content-type="arpha" xlink:type="simple">DBB7D897-3F9D-5B2F-A64A-9939E0BD4C04</object-id><label>Figure 6.</label><caption><p><italic><tp:taxon-name><tp:taxon-name-part taxon-name-part-type="genus" reg="Lactarius">Lactarius</tp:taxon-name-part> <tp:taxon-name-part taxon-name-part-type="species" reg="rosascens">rosascens</tp:taxon-name-part></tp:taxon-name></italic> (Verbeken 15-019). <bold>a</bold>. Pileipellis halfway through the pileus – radial section.</p></caption><graphic xmlns:xlink="http://www.w3.org/1999/xlink" xlink:href="mycokeys-132-001-g006.jpg" id="oo_1630553.jpg" position="float" orientation="portrait" xlink:type="simple"><uri content-type="original_file" xlink:type="simple">https://binary.pensoft.net/fig/1630553</uri></graphic></fig></tp:treatment-sec><tp:treatment-sec sec-type="Supplementary study material"><title>Supplementary study material.</title><p>Lao PDR • Xieng Khouang Province, Phoukou District, Yai Village, <named-content xmlns:xlink="http://www.w3.org/1999/xlink" content-type="dwc:verbatimCoordinates" xlink:type="simple">19°43.90'N, 103°11.12'E</named-content> DDM; in mixed forest with <italic><tp:taxon-name><tp:taxon-name-part taxon-name-part-type="family" reg="Fagaceae">Fagaceae</tp:taxon-name-part></tp:taxon-name></italic> and <italic><tp:taxon-name><tp:taxon-name-part taxon-name-part-type="genus" reg="Pinus">Pinus</tp:taxon-name-part></tp:taxon-name></italic>; 11 May 2015; Verbeken 15-056, HNL500512.</p><fig id="F7" position="float" orientation="portrait"><object-id xmlns:xlink="http://www.w3.org/1999/xlink" content-type="doi" xlink:type="simple">10.3897/mycokeys.132.186093.figure7</object-id><object-id xmlns:xlink="http://www.w3.org/1999/xlink" content-type="arpha" xlink:type="simple">601A2BE4-794C-5671-8B51-8C28FB84A6B5</object-id><label>Figure 7.</label><caption><p><italic><tp:taxon-name><tp:taxon-name-part taxon-name-part-type="genus" reg="Lactarius">Lactarius</tp:taxon-name-part> <tp:taxon-name-part taxon-name-part-type="species" reg="rosascens">rosascens</tp:taxon-name-part></tp:taxon-name></italic> (Verbeken 15-019).</p></caption><graphic xmlns:xlink="http://www.w3.org/1999/xlink" xlink:href="mycokeys-132-001-g007.jpg" id="oo_1630554.jpg" position="float" orientation="portrait" xlink:type="simple"><uri content-type="original_file" xlink:type="simple">https://binary.pensoft.net/fig/1630554</uri></graphic></fig></tp:treatment-sec></tp:taxon-treatment>
